# Supplementary material for: Yeast Kinesin-5 Motor Protein CIN8 Promotes Accurate Chromosome Segregation
Source: Cells. 2022 Jul 7;11(14):2144. doi: 10.3390/cells11142144 (PMC9316075; doi:10.3390/cells11142144)
Supplement: Supplementary file 1 [file cells-11-02144-s001.zip]

Archive with 1 entries (1 files):
- cells-1732039-supplementary.pdf
